# Supplementary material for: Lessons from the modular organization of the transcriptional regulatory network of Bacillus subtilis
Source: BMC Syst Biol. 2013 Nov 16;7:127. doi: 10.1186/1752-0509-7-127 (PMC4225672; doi:10.1186/1752-0509-7-127)
Supplement: Additional file 2: Table S1 — Comparison between different clustering methods. [file 1752-0509-7-127-S2.xls]

## Sheet: Sheet1
Gene	Hierarchical clustering (this work)	Girvan-Newman (this work)	Rosvall-Bergstrom (this work)	Natural decomposition approach (NDA)	Hierarchical clustering annotation	NDA computational annotation	NDA manual annotation
kipR	1	7	9	43	Nitrogen metabolism	Similar to unknown proteins from other organisms	Developmental transcriptional control activating Spo0A by providing a phosphate flow trough the phosphorelay in response to a stationary-phase signal.
glnR	1	7	9	2.r3	Nitrogen metabolism	Metabolism of amino acids and related molecules	Nitrogen assimilation.
tnrA	1	7	9	Global TF	Nitrogen metabolism	Not a modular gene	Not a modular gene
purR	2	1	13	37	Nucletoide synthesis	Metabolism of nucleotides and nucleic acids	Metabolism of purines and pyrimidines.
pyrR	2	1	13	37	Nucletoide synthesis	Metabolism of nucleotides and nucleic acids	Metabolism of purines and pyrimidines.
cssR	3	6	14	59	Secretion	Adaptation to atypical conditions	Processing, maturation, or secretion of extracellular enzymes.
htrA	3	6	14	59	Secretion	Adaptation to atypical conditions	Processing, maturation, or secretion of extracellular enzymes.
tenA	4	2	12	2.4	Degradative enzymes	Metabolism of coenzymes and prosthetic groups	Thiamine salvage.
tenI	4	2	12	2.4	Degradative enzymes	Metabolism of coenzymes and prosthetic groups	Thiamine salvage.
arfM	5	9	5	2.1	Respirtation	Membrane bioenergetics (electron transport chain and ATP synthase)	Anaerobiosis and heat shock.
hrcA	5	9	5	2.1	Respirtation	Membrane bioenergetics (electron transport chain and ATP synthase)	Anaerobiosis and heat shock.
fnr	5	9	5	2.1	Respirtation	Membrane bioenergetics (electron transport chain and ATP synthase)	Anaerobiosis and heat shock.
nsrR	5	9	5	2.1	Respirtation	Membrane bioenergetics (electron transport chain and ATP synthase)	Anaerobiosis and heat shock.
resD	5	9	5	Global TF	Respirtation	Not a modular gene	Not a modular gene
phoP	5	5	6	Global TF	Respirtation	Not a modular gene	Not a modular gene
ccpB	6	5	3	19	Carbon metabolism	Specific pathways	Gluconate and xylose catabolism.
gntR	6	5	3	19	Carbon metabolism	Specific pathways	Gluconate and xylose catabolism.
exuR	6	5	6	54	Carbon metabolism	Specific pathways	Hexuronate catabolism.
acoR	6	5	3	34	Carbon metabolism	Metabolism of amino acids and related molecules	Amino acid and nitrogen metabolism.
ccpA	6	5	3	Global TF	Carbon metabolism	Not a modular gene	Not a modular gene
ccpC	6	5	3	64	Carbon metabolism	TCA cycle	Citrate biosynthesis.
fadR	6	5	3	4	Carbon metabolism	Metabolism of lipids	Fatty acid catabolism.
glvR	6	5	3	16	Carbon metabolism	Not annotated	Transport and catabolism of alpha-glucosides.
sigL	6	5	3	34	Carbon metabolism	Metabolism of amino acids and related molecules	Amino acid and nitrogen metabolism.
treR	6	5	3	31	Carbon metabolism	Not annotated	Transport and catabolism of trehalose.
gerE	7	5	8	13	Cascade of the mother sporulating cell	Sporulation	Late sporulation: stages III-V (engulfment, production of spore cortex and coat).
sigK	7	5	8	Global TF	Cascade of the mother sporulating cell	Not a modular gene	Not a modular gene
yfhP	7	5	8	2.r13	Cascade of the mother sporulating cell	DNA restriction/modification and repair	Functional error prevention GO (8-oxo-G) system.
spoIIID	7	5	8	Global TF	Cascade of the mother sporulating cell	Not a modular gene	Not a modular gene
sigE	7	5	6	Global TF	Cascade of the mother sporulating cell	Not a modular gene	Not a modular gene
gerR	7	5	6	13	Cascade of the mother sporulating cell	Sporulation	Late sporulation: stages III-V (engulfment, production of spore cortex and coat).
codY	8	4	1	Global TF	Cell differentiation	Not a modular gene	Not a modular gene
hutP	8	4	1	47	Cell differentiation	Metabolism of amino acids and related molecules	Histidine catabolism.
comK	8	4	1	Global TF	Cell differentiation	Not a modular gene	Not a modular gene
med	8	4	1	Strictly globally regulated gene	Cell differentiation	Not a modular gene	Not a modular gene
degU	8	4	11	2.5	Cell differentiation	Protein secretion	Sucrose catabolism and polysaccharides biosynthesis.
sacT	8	4	11	2.5	Cell differentiation	Protein secretion	Sucrose catabolism and polysaccharides biosynthesis.
sacY	8	4	11	2.5	Cell differentiation	Protein secretion	Sucrose catabolism and polysaccharides biosynthesis.
rok	8	3	1	2.3	Cell differentiation	Antibiotic production	Cell surface and extracellular function gene repression.
senS	8	3	1	2.3	Cell differentiation	Antibiotic production	Cell surface and extracellular function gene repression.
hpr	8	3	1	2.3	Cell differentiation	Antibiotic production	Cell surface and extracellular function gene repression.
salA	8	3	1	2.3	Cell differentiation	Antibiotic production	Cell surface and extracellular function gene repression.
abrB	8	3	1	Global TF	Cell differentiation	Not a modular gene	Not a modular gene
fatR	8	3	1	2.r14	Cell differentiation	Not annotated	Cytochrome P450 transcriptional regulation.
sdpR	8	3	1	4	Cell differentiation	Metabolism of lipids	Fatty acid catabolism.
sinR	8	3	1	2.3	Cell differentiation	Antibiotic production	Cell surface and extracellular function gene repression.
hbs	8	3	15	2.r10	Cell differentiation	Cell division	Sporulation (intermediate phase).
lexA	8	3	15	Global TF	Cell differentiation	Not a modular gene	Not a modular gene
sigH	8	3	4	2.r10	Cell differentiation	Cell division	Sporulation (intermediate phase).
rsfA	8	3	4	2.r9	Cell differentiation	Sporulation	Sporulation (initial phase).
spoVT	8	3	4	2.r11	Cell differentiation	Germination	Sporulation (final phase) and germination.
sigG	8	3	4	Global TF	Cell differentiation	Not a modular gene	Not a modular gene
splA	8	3	4	32	Cell differentiation	Not annotated	Repair of spore DNA damage caused by UV radiation.
sigF	8	3	4	Global TF	Cell differentiation	Not a modular gene	Not a modular gene
spo0A	8	3	4	Global TF	Cell differentiation	Not a modular gene	Not a modular gene
bmrR	9	8	7	38	General stress response	Regulation	Multidrug efflux systems.
mta	9	8	7	38	General stress response	Regulation	Multidrug efflux systems.
ctsR	9	8	7	58	General stress response	Adaptation to atypical conditions	DNA repair and protein degradation.
sigB	9	8	7	Global TF	General stress response	Not a modular gene	Not a modular gene
sigW	9	8	2	Global TF	General stress response	Not a modular gene	Not a modular gene
lytR	9	8	10	2.2	General stress response	Cell wall	Extracytoplasmic stress response and sulfur metabolism.
sigX	9	8	10	2.2	General stress response	Cell wall	Extracytoplasmic stress response and sulfur metabolism.
yvrH	9	8	10	2.2	General stress response	Cell wall	Extracytoplasmic stress response and sulfur metabolism.
fur	9	8	2	Global TF	General stress response	Not a modular gene	Not a modular gene
perR	9	8	2	2.2	General stress response	Cell wall	Extracytoplasmic stress response and sulfur metabolism.
sigM	9	8	2	2.2	General stress response	Cell wall	Extracytoplasmic stress response and sulfur metabolism.
ylaC	9	8	2	2.2	General stress response	Cell wall	Extracytoplasmic stress response and sulfur metabolism.
spx	9	8	2	2.2	General stress response	Cell wall	Extracytoplasmic stress response and sulfur metabolism.
yodB	9	8	2	2.2	General stress response	Cell wall	Extracytoplasmic stress response and sulfur metabolism.
cymR	9	8	2	2.2	General stress response	Cell wall	Extracytoplasmic stress response and sulfur metabolism.
ytlI	9	8	2	2.2	General stress response	Cell wall	Extracytoplasmic stress response and sulfur metabolism.
