# Supplementary material for: Lessons from the modular organization of the transcriptional regulatory network of Bacillus subtilis
Source: BMC Syst Biol. 2013 Nov 16;7:127. doi: 10.1186/1752-0509-7-127 (PMC4225672; doi:10.1186/1752-0509-7-127)
Supplement: Additional file 3 — B. subtilis full TRN. [file 1752-0509-7-127-S3.txt]

APPENDIX 1. B. subtilis full TRN

Column 1: Regulatory gene, traditional name;
Column 2: Target gene, traditional name;
Column 3: Regulatory function over target gene
Column 4: Target gene, GeneBank ID;
Column 5: Target gene, Locus Tag;

Regulatory_Gene		Target_Gene	TF_function	GI-GeneBank	Locus_tag	
abrB	asnH	-	16081043	BSU39920
abrB	ycnK	-	16077464	BSU03960
abrB	yvqH	-	16080365	BSU33120
abrB	yxaM	-	16081044	BSU39930
abrB	yxbA	-	16081041	BSU39900
abrB	yxbB	-	16081040	BSU39890
abrB	yxbC	-	16081039	BSU39880
abrB	yxbD	-	16081038	BSU39870
abrB	yxnB	-	16081042	BSU39910
ansR	ansR	-	16079416	BSU23590
azlB	azlB	-	16079725	BSU26720
azlB	azlC	-	16079724	BSU26710
azlB	azlD	-	16079723	BSU26700
azlB	brnQ	-	16079722	BSU26690
azlB	yrdK	-	16079721	BSU26680
birA	bioA	-	16080075	BSU30230
birA	bioB	-	16080072	BSU30200
birA	bioD	-	16080073	BSU30210
birA	bioF	-	16080074	BSU30220
birA	bioI	-	16080071	BSU30190
birA	bioW	-	50812281	BSU30240
birA	ytbQ	-	16080070	BSU30180
ccpA	acoR	-	16077877	BSU08100
ccpA	galT	-	16080870	BSU38190
ccpA	lcfA	-	16079908	BSU28560
ccpA	msmX	-	16080932	BSU38810
ccpA	sigL	-	16080473	BSU34200
ccpA	ydhO	-	16077650	BSU05830
ccpA	yobO	-	16078963	BSU19030
ccpA	yxkJ	-	16080928	BSU38770
codY	ilvA	-	16079236	BSU21770
codY	ilvD	-	16079246	BSU21870
codY	ybgE	-	16077308	BSU02390
codY	ypmP	-	16079235	BSU21760
comA	rapE	+	16079636	BSU25830
comA	rapF	+	16080798	BSU37460
comK	gidA	+	16081153	BSU41010
comK	gidB	+	16081152	BSU41000
comK	glcR	+	16080683	BSU36300
comK	nin	+	16077411	BSU03420
comK	nucA	+	50812179	BSU03430
comK	rpsF	+	16081143	BSU40910
comK	rpsR	+	50812313	BSU40890
comK	sbcD	+	50812209	BSU10640
comK	smf	+	16078674	BSU16110
comK	ssb	+	16081142	BSU40900
comK	thdF	+	16081154	BSU41020
comK	ybdK	+	16077270	BSU02010
comK	yhcE	+	16077970	BSU09050
comK	yhcF	+	16077971	BSU09060
comK	yhcG	+	16077972	BSU09070
comK	yhcH	+	16077973	BSU09080
comK	yhcI	+	16077974	BSU09090
comK	yhjB	+	16078109	BSU10450
comK	yirY	+	16078129	BSU10650
comK	yisB	+	16078130	BSU10660
comK	yvrN	+	50812292	BSU33260
comK	yvrO	+	50812293	BSU33270
comK	yvrP	+	16080382	BSU33280
comK	ywpH	+	16080684	BSU36310
comK	yyaA	+	16081151	BSU40990
comK	yyaF	+	16081144	BSU40920
cssR	yvtA	+	50812291	BSU33000
cymR	cysK	-	16077141	BSU00730
cymR	mtn	-	16079781	BSU27270
cymR	ssuA	-	16077949	BSU08840
cymR	ssuB	-	50812204	BSU08830
cymR	ssuC	-	16077950	BSU08850
cymR	ssuD	-	50812205	BSU08860
cymR	ydbM	-	16077519	BSU04520
cymR	ygaN	-	16077952	BSU08870
cymR	yhcL	-	16077978	BSU09130
cymR	yrhA	-	16079780	BSU27260
cymR	yrhB	-	16079779	BSU27250
cymR	yrhC	-	16079778	BSU27240
cymR	yrrT	-	16079782	BSU27280
cymR	ytlI	-	16079992	BSU29400
cymR	yxeK	-	16081003	BSU39520
cymR	yxeL	-	16081002	BSU39510
cymR	yxeM	-	16081001	BSU39500
cymR	yxeN	-	16081000	BSU39490
cymR	yxeO	-	16080999	BSU39480
cymR	yxeP	-	16080998	BSU39470
cymR	yxeQ	-	16080997	BSU39460
degU	sipT	+	16078505	BSU14410
degU	yxjJ	-	16080944	BSU38930
fadR	acdA	-	16080770	BSU37170
fadR	etfA	-	16079904	BSU28520
fadR	etfB	-	16079905	BSU28530
fadR	fadR	-	16079907	BSU28550
fadR	rpoE	-	16080769	BSU37160
fadR	yhfL	-	16078091	BSU10270
fadR	ykuF	-	16078470	BSU14060
fadR	ykuG	-	16078471	BSU14070
fadR	ysiB	-	16079906	BSU28540
fadR	ywjF	-	16080771	BSU37180
fatR	fatR	-	16079771	BSU27170
fatR	yrhJ	-	16079770	BSU27160
fruR	fruA	-	16078504	BSU14400
fruR	fruK	-	16078503	BSU14390
fruR	fruR	-	16078502	BSU14380
fur	fhuD	-	16080386	BSU33320
fur	ybbB	-	16077232	BSU01640
fur	ycgT	-	16077396	BSU03270
fur	yclN	-	16077448	BSU03800
fur	yclO	-	16077449	BSU03810
fur	yclP	-	16077450	BSU03820
fur	yclQ	-	16077451	BSU03830
fur	ydbN	-	16077520	BSU04530
fur	ydhU	-	16077656	BSU05890
fur	yfhA	-	16077913	BSU08460
fur	yfhC	-	16077915	BSU08480
fur	yfiY	-	16077911	BSU08440
fur	yfiZ	-	16077912	BSU08450
fur	yfkM	-	16077852	BSU07850
fur	yfmC	-	16077819	BSU07520
fur	yfmD	-	16077818	BSU07510
fur	yfmE	-	16077817	BSU07500
fur	yfmF	-	16077816	BSU07490
fur	yhfQ	-	16078097	BSU10330
fur	yoaJ	-	16078923	BSU18630
fur	ypbR	-	16079261	BSU22030
fur	yuiI	-	16080254	BSU32010
fur	yusV	-	16080346	BSU32940
fur	ywbL	-	16080879	BSU38280
fur	ywbM	-	16080878	BSU38270
fur	ywjA	-	16080776	BSU37230
fur	yxeB	-	16081012	BSU39610
gerR	cgeA	+	16079036	BSU19780
gerR	cgeB	+	16079037	BSU19790
gerR	cotG	+	16080660	BSU36070
gerR	cotY	+	16078240	BSU11750
gerR	cotZ	+	16078239	BSU11740
gerR	spoIIIAA	-	16079499	BSU24430
gerR	spoIIIAB	-	16079498	BSU24420
gerR	spoIIIAC	-	16079497	BSU24410
gerR	spoIIIAD	-	16079496	BSU24400
gerR	spoIIIAE	-	16079495	BSU24390
gerR	spoIIIAF	-	16079494	BSU24380
gerR	spoIIIAG	-	16079493	BSU24370
gerR	spoIIIAH	-	16079492	BSU24360
gerR	spoIIM	-	16079410	BSU23530
gerR	spoIIP	-	16079607	BSU25530
gerR	yqhV	-	16079500	BSU24440
gerR	yqxA	-	16079606	BSU25520
glvR	glvR	+	16077886	BSU08190
glvR	malA	+	16077885	BSU08180
glvR	malP	+	16077887	BSU08200
hpr	appA	-	16078203	BSU11380
hpr	appB	-	16078204	BSU11390
hpr	appC	-	16078205	BSU11400
hpr	appD	-	16078201	BSU11360
hpr	appF	-	16078202	BSU11370
hpr	yclF	+	16077435	BSU03670
hxlR	hxlA	+	16077415	BSU03460
hxlR	hxlB	+	16077414	BSU03450
lacR	lacA	-	16080466	BSU34130
lacR	yvfO	-	50812295	BSU34120
lexA	dinB	-	16077630	BSU05630
lexA	dinC	-	16080630	BSU35770
lexA	dnaE	-	16079975	BSU29230
lexA	lexA	-	16078848	BSU17850
lexA	ligA	-	16077730	BSU06620
lexA	parC	-	16078871	BSU18100
lexA	parE	-	50812242	BSU18090
lexA	pcrA	-	16077729	BSU06610
lexA	ruvA	-	16079826	BSU27740
lexA	ruvB	-	50812277	BSU27730
lexA	sipV	-	16078113	BSU10490
lexA	tagC	-	16080630	BSU35770
lexA	uvrA	-	16080569	BSU35160
lexA	uvrB	-	16080570	BSU35170
lexA	uvrC	-	16079901	BSU28490
lexA	uvrX	-	16079209	BSU21500
lexA	xkdA	-	50812221	BSU12500
lexA	ydgG	-	16077631	BSU05640
lexA	ydgH	-	16077632	BSU05650
lexA	ydiO	-	16077673	BSU06060
lexA	ydiP	-	16077674	BSU06070
lexA	yerH	-	16077731	BSU06630
lexA	yhaM	-	16078057	BSU09930
lexA	yhaN	-	16078056	BSU09920
lexA	yhaO	-	16078055	BSU09910
lexA	yhaZ	-	16078046	BSU09810
lexA	yhjD	-	16078111	BSU10470
lexA	yhjE	-	16078112	BSU10480
lexA	ykvR	-	16078444	BSU13800
lexA	yneA	-	16078849	BSU17860
lexA	yneB	-	16078850	BSU17870
lexA	ynzC	-	16078851	BSU17880
lexA	yobH	-	16078953	BSU18930
lexA	yolC	-	16079211	BSU21520
lexA	yolD	-	16079210	BSU21510
lexA	yorB	-	16079103	BSU20440
lexA	yorC	-	16079102	BSU20430
lexA	yozK	-	16078954	BSU18940
lexA	yozL	-	16078955	BSU18950
lexA	yozM	-	16078956	BSU18960
lexA	ypuD	-	16079387	BSU23300
lexA	yqhB	-	16079531	BSU24750
lexA	yqjW	-	16079428	BSU23710
lexA	yqjX	-	16079427	BSU23700
lexA	yqzH	-	16079429	BSU23720
lmrA	yxaG	-	16081050	BSU39980
lmrA	yxaH	-	16081049	BSU39970
mntR	mntA	+	16080129	BSU30770
mntR	mntB	+	16080128	BSU30760
mntR	mntC	+	16080127	BSU30750
mntR	mntD	+	16080126	BSU30740
mntR	mntH	-	16077503	BSU04360
nrrR	hmp	-	16078369	BSU13040
nsrR	fnr	-	16080784	BSU37310
nsrR	nasD	-	16077399	BSU03300
nsrR	nasE	-	16077398	BSU03290
nsrR	nasF	-	16077397	BSU03280
perR	katA	-	16077947	BSU08820
phoP	vpr	+	16080860	BSU38090
phoP	yfkN	+	16077851	BSU07840
phoP	yjdB	+	16078264	BSU11990
phoP	yttP	+	16080015	BSU29630
phoP	yurI	+	16080307	BSU32540
purR	folD	-	16079487	BSU24310
purR	guaC	-	16080266	BSU32130
purR	nusB	-	16079488	BSU24320
purR	pbuG	-	16077704	BSU06370
purR	purR	-	16077115	BSU00470
purR	yabJ	-	16077116	BSU00480
purR	ytiP	-	16080051	BSU29990
resD	ctaB	+	16078552	BSU14880
resD	ctaC	+	16078553	BSU14890
resD	ctaD	+	16078554	BSU14900
resD	ctaE	+	16078555	BSU14910
resD	ctaF	+	16078556	BSU14920
resD	ctaG	+	16078557	BSU14930
rok	yjcN	-	16078257	BSU11920
rok	yxaJ	-	16081047	BSU39950
rok	yxaL	-	50812309	BSU39940
rok	yybJ	-	16081114	BSU40620
rok	yybK	-	16081113	BSU40610
rok	yybL	-	16081112	BSU40600
rok	yybM	-	16081111	BSU40590
rok	yybN	-	16081110	BSU40580
rok	yydH	-	16081068	BSU40160
rok	yydI	-	16081067	BSU40150
rok	yydJ	-	16081066	BSU40140
salA	hpr	-	16078063	BSU09990
sdpR	sdpR	-	16080432	BSU33790
sdpR	yusJ	+	16080334	BSU32820
sdpR	yusK	+	16080335	BSU32830
sdpR	yusL	+	16080336	BSU32840
sdpR	yvaZ	-	16080431	BSU33780
senS	senS	+	16077946	BSU08810
sigA	abfA	Transcription	16079924	BSU28720
sigA	abnA	Transcription	16079933	BSU28810
sigA	ackA	Transcription	16079999	BSU29470
sigA	acsA	Transcription	16080020	BSU29680
sigA	acuA	Transcription	16080021	BSU29690
sigA	acuB	Transcription	16080022	BSU29700
sigA	acuC	Transcription	16080023	BSU29710
sigA	adaA	Transcription	16077249	BSU01810
sigA	adaB	Transcription	16077250	BSU01820
sigA	addA	Transcription	16078127	BSU10630
sigA	addB	Transcription	16078126	BSU10620
sigA	ahpC	Transcription	16081061	BSU40090
sigA	ahpF	Transcription	16081062	BSU40100
sigA	albA	Transcription	16080789	BSU37370
sigA	albB	Transcription	16080790	BSU37380
sigA	albC	Transcription	16080791	BSU37390
sigA	albD	Transcription	16080792	BSU37400
sigA	albE	Transcription	16080793	BSU37410
sigA	albF	Transcription	16080794	BSU37420
sigA	albG	Transcription	16080795	BSU37430
sigA	ald	Transcription	16080244	BSU31930
sigA	alkA	Transcription	16077248	BSU01800
sigA	amhX	Transcription	16077370	BSU03010
sigA	amyE	Transcription	16077373	BSU03040
sigA	ansA	Transcription	16079415	BSU23580
sigA	ansB	Transcription	16079414	BSU23570
sigA	antE	Transcription	50812269	BSU25220
sigA	aprX	Transcription	16078789	BSU17260
sigA	araA	Transcription	16079932	BSU28800
sigA	araB	Transcription	16079931	BSU28790
sigA	araD	Transcription	16079930	BSU28780
sigA	araE	Transcription	16080449	BSU33960
sigA	araL	Transcription	16079929	BSU28770
sigA	araM	Transcription	16079928	BSU28760
sigA	araN	Transcription	16079927	BSU28750
sigA	araP	Transcription	16079926	BSU28740
sigA	araQ	Transcription	16079925	BSU28730
sigA	araR	Transcription	16080450	BSU33970
sigA	arfM	Transcription	16080782	BSU37290
sigA	argB	Transcription	16078186	BSU11210
sigA	argC	Transcription	16078184	BSU11190
sigA	argD	Transcription	16078187	BSU11220
sigA	argF	Transcription	16078190	BSU11250
sigA	argJ	Transcription	16078185	BSU11200
sigA	aroE	Transcription	16079317	BSU22600
sigA	arsB	Transcription	16079632	BSU25790
sigA	arsC	Transcription	16079631	BSU25780
sigA	arsR	Transcription	16079634	BSU25810
sigA	bglC	Transcription	50812243	BSU18130
sigA	bglH	Transcription	50812306	BSU39260
sigA	bglP	Transcription	16080978	BSU39270
sigA	bglS	Transcription	16080958	BSU39070
sigA	bltD	Transcription	16079713	BSU26600
sigA	blt	Transcription	16079712	BSU26590
sigA	bsrB	Transcription	BS203		BS203
sigA	carA	Transcription	16078188	BSU11230
sigA	carB	Transcription	50812217	BSU11240
sigA	ccdA	Transcription	16078856	BSU17930
sigA	ccpC	Transcription	16078478	BSU14140
sigA	cggR	Transcription	16080448	BSU33950
sigA	citA	Transcription	16078009	BSU09440
sigA	citM	Transcription	16077828	BSU07610
sigA	citR	Transcription	16078008	BSU09430
sigA	citZ	Transcription	16079966	BSU29140
sigA	clpE	Transcription	16078434	BSU13700
sigA	clpQ	Transcription	16078678	BSU16150
sigA	clpX	Transcription	16079874	BSU28220
sigA	clpY	Transcription	16078679	BSU16160
sigA	codV	Transcription	16078677	BSU16140
sigA	codY	Transcription	16078680	BSU16170
sigA	comA	Transcription	16080219	BSU31680
sigA	comC	Transcription	16079859	BSU28070
sigA	comEA	Transcription	16079613	BSU25590
sigA	comEB	Transcription	16079612	BSU25580
sigA	comEC	Transcription	16079611	BSU25570
sigA	comFA	Transcription	16080600	BSU35470
sigA	comFB	Transcription	16080599	BSU35460
sigA	comFC	Transcription	16080598	BSU35450
sigA	comGA	Transcription	16079529	BSU24730
sigA	comGB	Transcription	16079528	BSU24720
sigA	comGC	Transcription	16079527	BSU24710
sigA	comGD	Transcription	16079526	BSU24700
sigA	comGE	Transcription	16079525	BSU24690
sigA	comGF	Transcription	16079524	BSU24680
sigA	comGG	Transcription	16079523	BSU24670
sigA	comK	Transcription	16078106	BSU10420
sigA	comQ	Transcription	16080222	BSU31710
sigA	comS	Transcription	16077419	BSU03500
sigA	comX	Transcription	16080221	BSU31700
sigA	comZ	Transcription	16078196	BSU11310
sigA	cspB	Transcription	16077975	BSU09100
sigA	cssR	Transcription	16080354	BSU33010
sigA	cssS	Transcription	16080355	BSU33020
sigA	cymR	Transcription	16079806	BSU27520
sigA	cysC	Transcription	16078624	BSU15600
sigA	cysH	Transcription	16078621	BSU15570
sigA	cysP	Transcription	16078622	BSU15580
sigA	dctP	Transcription	16077514	BSU04470
sigA	degQ	Transcription	16080223	BSU31720
sigA	degS	Transcription	16080603	BSU35500
sigA	degU	Transcription	16080602	BSU35490
sigA	dhbA	Transcription	16080253	BSU32000
sigA	dhbB	Transcription	16080250	BSU31970
sigA	dhbC	Transcription	16080252	BSU31990
sigA	dhbE	Transcription	16080251	BSU31980
sigA	dhbF	Transcription	50812288	BSU31960
sigA	dnaA	Transcription	16077069	BSU00010
sigA	dnaJ	Transcription	16079600	BSU25460
sigA	dnaK	Transcription	16079601	BSU25470
sigA	dnaN	Transcription	16077070	BSU00020
sigA	dppA	Transcription	16078357	BSU12920
sigA	dppB	Transcription	16078358	BSU12930
sigA	dppC	Transcription	16078359	BSU12940
sigA	dppD	Transcription	16078360	BSU12950
sigA	dppE	Transcription	16078361	BSU12960
sigA	dra	Transcription	16080993	BSU39420
sigA	drm	Transcription	16079407	BSU23500
sigA	eno	Transcription	16080443	BSU33900
sigA	ezrA	Transcription	16080013	BSU29610
sigA	fbaB	Transcription	16081018	BSU39670
sigA	fbp	Transcription	16081071	BSU40190
sigA	feuA	Transcription	16077231	BSU01630
sigA	feuB	Transcription	16077230	BSU01620
sigA	feuC	Transcription	16077229	BSU01610
sigA	ffh	Transcription	16078661	BSU15980
sigA	folB	Transcription	16077146	BSU00780
sigA	folK	Transcription	16077147	BSU00790
sigA	ftsH	Transcription	16077137	BSU00690
sigA	fur	Transcription	16079409	BSU23520
sigA	gabR	Transcription	16077457	BSU03890
sigA	gabT	Transcription	16077458	BSU03900
sigA	galE	Transcription	16080937	BSU38860
sigA	gapA	Transcription	16080447	BSU33940
sigA	gcaD	Transcription	16077118	BSU00500
sigA	ggaA	Transcription	16080622	BSU35690
sigA	ggaB	Transcription	16080621	BSU35680
sigA	glpD	Transcription	16077995	BSU09300
sigA	glpF	Transcription	16077993	BSU09280
sigA	glpK	Transcription	16077994	BSU09290
sigA	glpQ	Transcription	16077282	BSU02130
sigA	glpT	Transcription	16077283	BSU02140
sigA	gltC	Transcription	16078907	BSU18460
sigA	gltR	Transcription	16079720	BSU26670
sigA	gltX	Transcription	16077160	BSU00920
sigA	glyA	Transcription	16080743	BSU36900
sigA	gntK	Transcription	16081058	BSU40060
sigA	gntP	Transcription	16081059	BSU40070
sigA	gntR	Transcription	16081057	BSU40050
sigA	gntZ	Transcription	16081060	BSU40080
sigA	groEL	Transcription	16077670	BSU06030
sigA	groES	Transcription	50812190	BSU06020
sigA	grpE	Transcription	16079602	BSU25480
sigA	guaA	Transcription	16077703	BSU06360
sigA	guaD	Transcription	16078382	BSU13170
sigA	gudB	Transcription	16079353	BSU22960
sigA	gutB	Transcription	16077682	BSU06150
sigA	gutP	Transcription	16077683	BSU06160
sigA	gyrA	Transcription	16077075	BSU00070
sigA	gyrB	Transcription	16077074	BSU00060
sigA	hemA	Transcription	16079869	BSU28170
sigA	hemB	Transcription	16079865	BSU28130
sigA	hemC	Transcription	16079867	BSU28150
sigA	hemD	Transcription	16079866	BSU28140
sigA	hemL	Transcription	16079864	BSU28120
sigA	hemN	Transcription	16079604	BSU25500
sigA	hemX	Transcription	16079868	BSU28160
sigA	hemZ	Transcription	16081159	BSU09840
sigA	hisC	Transcription	16079319	BSU22620
sigA	hrcA	Transcription	16079603	BSU25490
sigA	htpG	Transcription	16081033	BSU39820
sigA	htrA	Transcription	16078355	BSU12900
sigA	hutG	Transcription	16080989	BSU39380
sigA	hutH	Transcription	16080986	BSU39350
sigA	hutI	Transcription	16080988	BSU39370
sigA	hutM	Transcription	16080990	BSU39390
sigA	hutP	Transcription	16080985	BSU39340
sigA	hutU	Transcription	16080987	BSU39360
sigA	icd	Transcription	16079965	BSU29130
sigA	idh	Transcription	16081021	BSU39700
sigA	infB	Transcription	16078726	BSU16630
sigA	infC	Transcription	16079939	BSU28870
sigA	iolB	Transcription	16081026	BSU39750
sigA	iolC	Transcription	16081025	BSU39740
sigA	iolD	Transcription	16081024	BSU39730
sigA	iolE	Transcription	16081023	BSU39720
sigA	iolF	Transcription	16081022	BSU39710
sigA	iolH	Transcription	16081020	BSU39690
sigA	iolI	Transcription	16081019	BSU39680
sigA	iolR	Transcription	16081028	BSU39770
sigA	iolS	Transcription	16081029	BSU39780
sigA	ispA	Transcription	16078384	BSU13190
sigA	jag	Transcription	16081155	BSU41030
sigA	kapB	Transcription	16080198	BSU31460
sigA	kdgA	Transcription	16079268	BSU22100
sigA	kdgK	Transcription	16079269	BSU22110
sigA	kdgR	Transcription	16079270	BSU22120
sigA	kdgT	Transcription	16079267	BSU22090
sigA	kinB	Transcription	16080197	BSU31450
sigA	lepA	Transcription	16079605	BSU25510
sigA	licA	Transcription	16080908	BSU38570
sigA	licB	Transcription	16080910	BSU38590
sigA	licC	Transcription	16080909	BSU38580
sigA	licH	Transcription	16080907	BSU38560
sigA	licR	Transcription	16080911	BSU38600
sigA	lmrA	Transcription	16077337	BSU02680
sigA	lmrB	Transcription	16077336	BSU02670
sigA	lonA	Transcription	16079872	BSU28200
sigA	lrpC	Transcription	16077492	BSU04250
sigA	lysC	Transcription	16079899	BSU28470
sigA	lysS	Transcription	16077150	BSU00820
sigA	mdh	Transcription	16079964	BSU29120
sigA	mecA	Transcription	16078217	BSU11520
sigA	med	Transcription	50812218	BSU11300
sigA	menB	Transcription	16080132	BSU30800
sigA	menC	Transcription	16080130	BSU30780
sigA	menD	Transcription	16080134	BSU30820
sigA	menE	Transcription	16080131	BSU30790
sigA	menF	Transcription	16080135	BSU30830
sigA	mmsA	Transcription	16081027	BSU39760
sigA	mrgA	Transcription	16080351	BSU32990
sigA	mta	Transcription	16080713	BSU36600
sigA	folE	Transcription	16079335	BSU22780
sigA	mtrB	Transcription	16079334	BSU22770
sigA	narG	Transcription	16080781	BSU37280
sigA	narH	Transcription	16080780	BSU37270
sigA	narI	Transcription	16080778	BSU37250
sigA	narJ	Transcription	16080779	BSU37260
sigA	narK	Transcription	16080785	BSU37320
sigA	nrdE	Transcription	16078801	BSU17380
sigA	nrdF	Transcription	16078802	BSU17390
sigA	nupC	Transcription	16080992	BSU39410
sigA	nusA	Transcription	16078723	BSU16600
sigA	obg	Transcription	16079844	BSU27920
sigA	odhA	Transcription	50812247	BSU19370
sigA	odhB	Transcription	16078996	BSU19360
sigA	ogt	Transcription	16078418	BSU13540
sigA	opuAA	Transcription	16077367	BSU02980
sigA	opuAB	Transcription	16077368	BSU02990
sigA	opuAC	Transcription	16077369	BSU03000
sigA	opuBA	Transcription	16080426	BSU33730
sigA	opuBB	Transcription	16080425	BSU33720
sigA	opuBC	Transcription	16080424	BSU33710
sigA	opuBD	Transcription	16080423	BSU33700
sigA	pabA	Transcription	16077143	BSU00750
sigA	pabB	Transcription	16077142	BSU00740
sigA	pabC	Transcription	16077144	BSU00760
sigA	pbpD	Transcription	16080201	BSU31490
sigA	pbpF	Transcription	16078075	BSU10110
sigA	pbuX	Transcription	16079264	BSU22060
sigA	pdhA	Transcription	16078522	BSU14580
sigA	pdhB	Transcription	16078523	BSU14590
sigA	pdhC	Transcription	16078524	BSU14600
sigA	pdhD	Transcription	16078525	BSU14610
sigA	pdp	Transcription	50812307	BSU39400
sigA	perR	Transcription	16077938	BSU08730
sigA	pgk	Transcription	16080446	BSU33930
sigA	pgm	Transcription	16080444	BSU33910
sigA	phoD	Transcription	16077331	BSU02620
sigA	phrA	Transcription	16078309	BSU12440
sigA	pmi	Transcription	16080632	BSU35790
sigA	ppiB	Transcription	16079393	BSU23360
sigA	prfB	Transcription	16080582	BSU35290
sigA	prs	Transcription	16077119	BSU00510
sigA	pstA	Transcription	16079552	BSU24970
sigA	pstBA	Transcription	16079551	BSU24960
sigA	pstBB	Transcription	16079550	BSU24950
sigA	pstC	Transcription	16079553	BSU24980
sigA	pstS	Transcription	16079554	BSU24990
sigA	pta	Transcription	16080818	BSU37660
sigA	ptsG	Transcription	16078453	BSU13890
sigA	ptsH	Transcription	16078454	BSU13900
sigA	ptsI	Transcription	50812224	BSU13910
sigA	pucA	Transcription	16080304	BSU32510
sigA	pucB	Transcription	16080303	BSU32500
sigA	pucC	Transcription	16080302	BSU32490
sigA	pucD	Transcription	16080301	BSU32480
sigA	pucE	Transcription	16080300	BSU32470
sigA	pucH	Transcription	16080294	BSU32410
sigA	punA	Transcription	16079406	BSU23490
sigA	purA	Transcription	16081094	BSU40420
sigA	purB	Transcription	16077712	BSU06440
sigA	purC	Transcription	16077713	BSU06450
sigA	purD	Transcription	16077721	BSU06530
sigA	purE	Transcription	16077710	BSU06420
sigA	purF	Transcription	16077717	BSU06490
sigA	purH	Transcription	16077720	BSU06520
sigA	purK	Transcription	16077711	BSU06430
sigA	purL	Transcription	16077716	BSU06480
sigA	purM	Transcription	16077718	BSU06500
sigA	purN	Transcription	16077719	BSU06510
sigA	purQ	Transcription	16077715	BSU06470
sigA	purS	Transcription	16077714	BSU06460
sigA	purT	Transcription	16077292	BSU02230
sigA	pyrAA	Transcription	16078615	BSU15510
sigA	pyrAB	Transcription	16078616	BSU15520
sigA	pyrB	Transcription	16078613	BSU15490
sigA	pyrC	Transcription	16078614	BSU15500
sigA	pyrD	Transcription	16078618	BSU15540
sigA	pyrE	Transcription	16078620	BSU15560
sigA	pyrF	Transcription	16078619	BSU15550
sigA	pyrG	Transcription	16080768	BSU37150
sigA	pyrK	Transcription	16078617	BSU15530
sigA	pyrP	Transcription	16078612	BSU15480
sigA	pyrR	Transcription	16078611	BSU15470
sigA	qcrA	Transcription	16079313	BSU22560
sigA	qcrB	Transcription	16079312	BSU22550
sigA	qcrC	Transcription	16079311	BSU22540
sigA	rapA	Transcription	16078308	BSU12430
sigA	rapB	Transcription	16080722	BSU36690
sigA	rapC	Transcription	16077445	BSU03770
sigA	rbfA	Transcription	16078728	BSU16650
sigA	rbsA	Transcription	16080647	BSU35940
sigA	rbsB	Transcription	16080649	BSU35960
sigA	rbsC	Transcription	16080648	BSU35950
sigA	rbsD	Transcription	16080646	BSU35930
sigA	rbsK	Transcription	16080645	BSU35920
sigA	rbsR	Transcription	16080644	BSU35910
sigA	recA	Transcription	16078757	BSU16940
sigA	recF	Transcription	16077072	BSU00040
sigA	resA	Transcription	16079372	BSU23150
sigA	resB	Transcription	16079371	BSU23140
sigA	resC	Transcription	16079370	BSU23130
sigA	resD	Transcription	16079369	BSU23120
sigA	resE	Transcription	16079368	BSU23110
sigA	ribA	Transcription	16079383	BSU23260
sigA	ribD	Transcription	16079385	BSU23280
sigA	ribE	Transcription	16079384	BSU23270
sigA	ribH	Transcription	16079382	BSU23250
sigA	ribT	Transcription	16079381	BSU23240
sigA	rnc	Transcription	16078656	BSU15930
sigA	rocR	Transcription	16081087	BSU40350
sigA	rplT	Transcription	16079937	BSU28850
sigA	rpmH	Transcription	16081158	BSU41060
sigA	rpmI	Transcription	16079938	BSU28860
sigA	rpoB	Transcription	16077175	BSU01070
sigA	rpsD	Transcription	16080018	BSU29660
sigA	rrnA-16S	Transcription	BSUr004	BSUr004
sigA	rrnA-23S	Transcription	BSUr005	BSUr005
sigA	rrnA-5S	Transcription	BSUr006	BSUr006
sigA	rrnB-16S	Transcription	BSUr030	BSUr030
sigA	rrnB-23S	Transcription	BSUr029	BSUr029
sigA	rrnB-5S	Transcription	BSUr028	BSUr028
sigA	rrnD-16S	Transcription	BSUr025	BSUr025
sigA	rrnD-23S	Transcription	BSUr026	BSUr026
sigA	rrnD-5S	Transcription	BSUr027	BSUr027
sigA	rrnO-16S	Transcription	BSUr001	BSUr001
sigA	rrnO-23S	Transcription	BSUr002	BSUr002
sigA	rrnO-5S	Transcription	BSUr003	BSUr003
sigA	rsbR	Transcription	16077534	BSU04670
sigA	rsbS	Transcription	16077535	BSU04680
sigA	rsbT	Transcription	16077536	BSU04690
sigA	rsbU	Transcription	16077537	BSU04700
sigA	sacA	Transcription	16080855	BSU38040
sigA	sacP	Transcription	50812303	BSU38050
sigA	sacX	Transcription	16080892	BSU38410
sigA	sacY	Transcription	16080893	BSU38420
sigA	sat	Transcription	16078623	BSU15590
sigA	sboA	Transcription	16080788	BSU37350
sigA	sboX	Transcription	50812300	BSU37360
sigA	scr	Transcription	BSUs001		BSUs001
sigA	sda	Transcription	50812270	BSU25690
sigA	sdhA	Transcription	16079896	BSU28440
sigA	sdhB	Transcription	16079895	BSU28430
sigA	sdhC	Transcription	16079897	BSU28450
sigA	secA	Transcription	16080583	BSU35300
sigA	sigH	Transcription	16077166	BSU00980
sigA	sipS	Transcription	16079388	BSU23310
sigA	smc	Transcription	16078657	BSU15940
sigA	speB	Transcription	16080801	BSU37490
sigA	speE	Transcription	16080802	BSU37500
sigA	spo0B	Transcription	16079845	BSU27930
sigA	spo0E	Transcription	16078428	BSU13640
sigA	spoIIIE	Transcription	16078743	BSU16800
sigA	spoIIIJ	Transcription	16081156	BSU41040
sigA	srfAA	Transcription	16077417	BSU03480
sigA	srfAB	Transcription	16077418	BSU03490
sigA	srfAC	Transcription	16077420	BSU03510
sigA	srfAD	Transcription	16077421	BSU03520
sigA	sul	Transcription	16077145	BSU00770
sigA	tagA	Transcription	16080628	BSU35750
sigA	tagB	Transcription	16080629	BSU35760
sigA	tetB	Transcription	16081129	BSU40770
sigA	tetL	Transcription	16081130	BSU40780
sigA	thiE	Transcription	16080880	BSU38290
sigA	thiM	Transcription	16080881	BSU38300
sigA	tpiA	Transcription	16080445	BSU33920
sigA	trmU	Transcription	50812273	BSU27500
sigA	trnA-Ala	Transcription	BSUt005	BSUt005
sigA	trnA-Ile	Transcription	BSUt004	BSUt004
sigA	trnB-Ala	Transcription	BSUt072	BSUt072
sigA	trnB-Arg	Transcription	BSUt074	BSUt074
sigA	trnB-Asn	Transcription	BSUt062	BSUt062
sigA	trnB-Asp	Transcription	BSUt067	BSUt067
sigA	trnB-Glu	Transcription	BSUt060	BSUt060
sigA	trnB-Gly1	Transcription	BSUt076	BSUt076
sigA	trnB-Gly2	Transcription	BSUt064	BSUt064
sigA	trnB-His	Transcription	BSUt065	BSUt065
sigA	trnB-Ile2	Transcription	BSUt063	BSUt063
sigA	trnB-Leu1	Transcription	BSUt077	BSUt077
sigA	trnB-Leu2	Transcription	BSUt075	BSUt075
sigA	trnB-Lys	Transcription	BSUt078	BSUt078
sigA	trnB-Met1	Transcription	BSUt071	BSUt071
sigA	trnB-Met2	Transcription	BSUt068	BSUt068
sigA	trnB-Met3	Transcription	BSUt070	BSUt070
sigA	trnB-Phe	Transcription	BSUt066	BSUt066
sigA	trnB-Pro	Transcription	BSUt073	BSUt073
sigA	trnB-Ser1	Transcription	BSUt069	BSUt069
sigA	trnB-Ser2	Transcription	BSUt061	BSUt061
sigA	trnB-Thr	Transcription	BSUt079	BSUt079
sigA	trnB-Val	Transcription	BSUt080	BSUt080
sigA	trnD-Asn	Transcription	BSUt039	BSUt039
sigA	trnD-Asp	Transcription	BSUt044	BSUt044
sigA	trnD-Cys	Transcription	BSUt052	BSUt052
sigA	trnD-Gln	Transcription	BSUt050	BSUt050
sigA	trnD-Glu	Transcription	BSUt041	BSUt041
sigA	trnD-Gly	Transcription	BSUt051	BSUt051
sigA	trnD-His	Transcription	BSUt049	BSUt049
sigA	trnD-Leu1	Transcription	BSUt053	BSUt053
sigA	trnD-Leu2	Transcription	BSUt054	BSUt054
sigA	trnD-Met	Transcription	BSUt043	BSUt043
sigA	trnD-Phe	Transcription	BSUt045	BSUt045
sigA	trnD-Ser	Transcription	BSUt040	BSUt040
sigA	trnD-Thr	Transcription	BSUt046	BSUt046
sigA	trnD-Trp	Transcription	BSUt048	BSUt048
sigA	trnD-Tyr	Transcription	BSUt047	BSUt047
sigA	trnD-Val	Transcription	BSUt042	BSUt042
sigA	trnO-Ala	Transcription	BSUt002	BSUt002
sigA	trnO-Ile	Transcription	BSUt001	BSUt001
sigA	trpA	Transcription	16079320	BSU22630
sigA	trpB	Transcription	50812257	BSU22640
sigA	trpC	Transcription	50812259	BSU22660
sigA	trpD	Transcription	50812260	BSU22670
sigA	trpE	Transcription	16079325	BSU22680
sigA	trpF	Transcription	50812258	BSU22650
sigA	tuaA	Transcription	16080614	BSU35610
sigA	tuaB	Transcription	16080613	BSU35600
sigA	tuaC	Transcription	16080612	BSU35590
sigA	tuaD	Transcription	16080611	BSU35580
sigA	tuaE	Transcription	16080610	BSU35570
sigA	tuaF	Transcription	16080609	BSU35560
sigA	tuaG	Transcription	16080608	BSU35550
sigA	tuaH	Transcription	16080607	BSU35540
sigA	tyrA	Transcription	16079318	BSU22610
sigA	uxaC	Transcription	16078295	BSU12300
sigA	veg	Transcription	16077112	BSU00440
sigA	xpt	Transcription	16079265	BSU22070
sigA	xsa	Transcription	16079903	BSU28510
sigA	xynA	Transcription	16078944	BSU18840
sigA	yaaA	Transcription	16077071	BSU00030
sigA	yaaB	Transcription	16077073	BSU00050
sigA	yaaJ	Transcription	16077086	BSU00180
sigA	yacF	Transcription	16077149	BSU00810
sigA	yazB	Transcription	16077148	BSU00800
sigA	ybbA	Transcription	16077228	BSU01600
sigA	ydfK	Transcription	16077612	BSU05450
sigA	ydjK	Transcription	16077690	BSU06230
sigA	yflG	Transcription	16077836	BSU07690
sigA	yflH	Transcription	16077835	BSU07680
sigA	yflN	Transcription	16077829	BSU07620
sigA	yfmO	Transcription	16077807	BSU07400
sigA	yfmP	Transcription	16077806	BSU07390
sigA	yhaG	Transcription	16078065	BSU10010
sigA	yjcI	Transcription	16078252	BSU11870
sigA	yjcJ	Transcription	16078253	BSU11880
sigA	yjmB	Transcription	16078296	BSU12310
sigA	ykrS	Transcription	16078419	BSU13550
sigA	ykrT	Transcription	16078420	BSU13560
sigA	ykrU	Transcription	16078421	BSU13570
sigA	ykrV	Transcription	16078422	BSU13580
sigA	ykrW	Transcription	16078423	BSU13590
sigA	ykrX	Transcription	16078424	BSU13600
sigA	ykrY	Transcription	16078425	BSU13610
sigA	ykrZ	Transcription	16078426	BSU13620
sigA	ykuN	Transcription	16078479	BSU14150
sigA	ykuO	Transcription	16078480	BSU14160
sigA	ykuP	Transcription	16078481	BSU14170
sigA	ykvW	Transcription	16078449	BSU13850
sigA	ylnD	Transcription	16078625	BSU15610
sigA	ylnE	Transcription	16078626	BSU15620
sigA	ylnF	Transcription	16078627	BSU15630
sigA	ylpC	Transcription	16078651	BSU15880
sigA	ylxM	Transcription	16078660	BSU15970
sigA	ylxP	Transcription	16078727	BSU16640
sigA	ylxQ	Transcription	16078725	BSU16620
sigA	ylxR	Transcription	16078724	BSU16610
sigA	ymaA	Transcription	16078800	BSU17370
sigA	ymaB	Transcription	16078803	BSU17400
sigA	yneI	Transcription	16078857	BSU17940
sigA	yneJ	Transcription	16078858	BSU17950
sigA	ypuE	Transcription	16079386	BSU23290
sigA	yqcK	Transcription	16079633	BSU25800
sigA	yqdB	Transcription	16079658	BSU26050
sigA	yqeT	Transcription	16079599	BSU25450
sigA	yqeU	Transcription	16079598	BSU25440
sigA	yqeV	Transcription	16079597	BSU25430
sigA	yqzE	Transcription	16079522	BSU24660
sigA	yrvO	Transcription	50812274	BSU27510
sigA	ysdA	Transcription	16079936	BSU28840
sigA	ysxC	Transcription	16079871	BSU28190
sigA	ytxM	Transcription	16080133	BSU30810
sigA	yurG	Transcription	16080305	BSU32520
sigA	yurH	Transcription	16080306	BSU32530
sigA	yuxK	Transcription	16080202	BSU31500
sigA	yuxO	Transcription	16080218	BSU31670
sigA	ywbI	Transcription	16080882	BSU38310
sigA	ywdA	Transcription	16080854	BSU38030
sigA	ywoE	Transcription	16080700	BSU36470
sigA	yxiE	Transcription	16080976	BSU39250
sigB	aldY	Transcription	16080934	BSU38830
sigB	bmrR	Transcription	50812267	BSU24020
sigB	bmr	Transcription	16079457	BSU24010
sigB	bmrU	Transcription	16079456	BSU24000
sigB	cdd	Transcription	16079584	BSU25300
sigB	clpC	Transcription	16077154	BSU00860
sigB	clpP	Transcription	16080507	BSU34540
sigB	csbA	Transcription	16080571	BSU35180
sigB	csbC	Transcription	16081032	BSU39810
sigB	csbD	Transcription	16080720	BSU36670
sigB	csbX	Transcription	16079828	BSU27760
sigB	ctc	Transcription	16077120	BSU00520
sigB	ctsR	Transcription	16077151	BSU00830
sigB	dps	Transcription	16080117	BSU30650
sigB	gabD	Transcription	16077459	BSU03910
sigB	gsiB	Transcription	16077507	BSU04400
sigB	gspA	Transcription	16080894	BSU38430
sigB	gtaB	Transcription	16080620	BSU35670
sigB	katE	Transcription	16080956	BSU39050
sigB	mcsA	Transcription	16077152	BSU00840
sigB	mcsB	Transcription	16077153	BSU00850
sigB	nadE	Transcription	16077382	BSU03130
sigB	nhaX	Transcription	50812206	BSU09690
sigB	opuE	Transcription	16077734	BSU06660
sigB	radA	Transcription	16077155	BSU00870
sigB	relA	Transcription	16079814	BSU27600
sigB	rsbV	Transcription	16077538	BSU04710
sigB	rsbW	Transcription	16077539	BSU04720
sigB	rsbX	Transcription	16077541	BSU04740
sigB	sigB	Transcription	16077540	BSU04730
sigB	trxA	Transcription	16079902	BSU28500
sigB	yacK	Transcription	16077156	BSU00880
sigB	yacL	Transcription	16077157	BSU00890
sigB	yacM	Transcription	16077158	BSU00900
sigB	yacN	Transcription	16077159	BSU00901
sigB	ycnH	Transcription	16077459	BSU03910
sigB	ydaD	Transcription	16077486	BSU04190
sigB	ydaE	Transcription	16077487	BSU04200
sigB	ydaF	Transcription	16077488	BSU04210
sigB	ydaG	Transcription	16077489	BSU04220
sigB	ydaP	Transcription	16077501	BSU04340
sigB	ydaS	Transcription	16077504	BSU04370
sigB	ydaT	Transcription	16077505	BSU04380
sigB	ydbD	Transcription	16077510	BSU04430
sigB	ydbP	Transcription	16077522	BSU04550
sigB	ydfO	Transcription	16077616	BSU05490
sigB	ydhK	Transcription	16077646	BSU05790
sigB	yfhK	Transcription	16077923	BSU08570
sigB	yfkH	Transcription	16077857	BSU07900
sigB	yfkI	Transcription	16077856	BSU07890
sigB	yfkJ	Transcription	16077855	BSU07880
sigB	yflA	Transcription	16077842	BSU07750
sigB	yhdF	Transcription	16078010	BSU09450
sigB	yhdN	Transcription	16078018	BSU09530
sigB	yheK	Transcription	50812206	BSU09690
sigB	yjgB	Transcription	16078280	BSU12150
sigB	ykgA	Transcription	16078367	BSU13020
sigB	ykgB	Transcription	16078366	BSU13010
sigB	ykzA	Transcription	16078381	BSU13160
sigB	yoaA	Transcription	16078914	BSU18530
sigB	yocK	Transcription	16078984	BSU19240
sigB	yotK	Transcription	16079043	BSU19850
sigB	yoxB	Transcription	16078913	BSU18520
sigB	yoxC	Transcription	16078912	BSU18510
sigB	ypuB	Transcription	16079391	BSU23340
sigB	ypuC	Transcription	16079390	BSU23330
sigB	yqgZ	Transcription	16079533	BSU24770
sigB	yqhA	Transcription	16079532	BSU24760
sigB	yqxD	Transcription	16079577	BSU25230
sigB	yqxL	Transcription	16079530	BSU24740
sigB	yrvD	Transcription	16079817	BSU27630
sigB	yrvI	Transcription	50812276	BSU27590
sigB	ysnF	Transcription	50812278	BSU28340
sigB	ytkL	Transcription	50812279	BSU29410
sigB	yvgO	Transcription	16080394	BSU33410
sigB	yvrE	Transcription	16080373	BSU33200
sigB	ywjC	Transcription	16080774	BSU37210
sigB	ywmE	Transcription	16080725	BSU36720
sigB	ywtG	Transcription	16080636	BSU35830
sigB	yxiS	Transcription	16080955	BSU39040
sigB	yxkO	Transcription	16080923	BSU38720
sigB	yycD	Transcription	16081097	BSU40450
sigD	cheA	Transcription	16078706	BSU16430
sigD	cheB	Transcription	16078705	BSU16420
sigD	cheC	Transcription	16078708	BSU16450
sigD	cheD	Transcription	16078709	BSU16460
sigD	cheV	Transcription	16078465	BSU14010
sigD	cheW	Transcription	16078707	BSU16440
sigD	cheY	Transcription	16078696	BSU16330
sigD	degR	Transcription	16079253	BSU21940
sigD	flgB	Transcription	16078681	BSU16180
sigD	flgC	Transcription	16078682	BSU16190
sigD	flgE	Transcription	16078692	BSU16290
sigD	flgK	Transcription	16080594	BSU35410
sigD	flgL	Transcription	16080593	BSU35400
sigD	flgM	Transcription	16080596	BSU35430
sigD	flhA	Transcription	16078702	BSU16390
sigD	flhB	Transcription	16078701	BSU16380
sigD	flhF	Transcription	16078703	BSU16400
sigD	fliD	Transcription	16080587	BSU35340
sigD	fliE	Transcription	16078683	BSU16200
sigD	fliF	Transcription	16078684	BSU16210
sigD	fliG	Transcription	16078685	BSU16220
sigD	fliH	Transcription	16078686	BSU16230
sigD	fliI	Transcription	16078687	BSU16240
sigD	fliJ	Transcription	16078688	BSU16250
sigD	fliK	Transcription	16078690	BSU16270
sigD	fliL	Transcription	16078693	BSU16300
sigD	fliM	Transcription	16078694	BSU16310
sigD	fliP	Transcription	16078698	BSU16350
sigD	fliQ	Transcription	16078699	BSU16360
sigD	fliR	Transcription	16078700	BSU16370
sigD	fliS	Transcription	16080586	BSU35330
sigD	fliT	Transcription	16080585	BSU35320
sigD	fliY	Transcription	16078695	BSU16320
sigD	fliZ	Transcription	16078697	BSU16340
sigD	hag	Transcription	16080589	BSU35360
sigD	hemAT	Transcription	16078102	BSU10380
sigD	lytD	Transcription	16080631	BSU35780
sigD	lytF	Transcription	16078002	BSU09370
sigD	mcpA	Transcription	16080176	BSU31240
sigD	mcpB	Transcription	16080178	BSU31260
sigD	mcpC	Transcription	16078459	BSU13950
sigD	motA	Transcription	16078433	BSU13690
sigD	motB	Transcription	16078432	BSU13680
sigD	nfrA	Transcription	16080862	BSU38110
sigD	sigD	Transcription	16078710	BSU16470
sigD	tlpA	Transcription	16080177	BSU31250
sigD	tlpB	Transcription	16080175	BSU31230
sigD	tlpC	Transcription	16077413	BSU03440
sigD	ybdO	Transcription	16077274	BSU02050
sigD	yfmS	Transcription	16077803	BSU07360
sigD	yfmT	Transcription	16077802	BSU07350
sigD	yjbJ	Transcription	16078222	BSU11570
sigD	yjcP	Transcription	16078259	BSU11940
sigD	yjcQ	Transcription	16078260	BSU11950
sigD	yjfB	Transcription	16078277	BSU12120
sigD	ylqB	Transcription	16078659	BSU15960
sigD	ylxF	Transcription	16078689	BSU16260
sigD	ylxG	Transcription	16078691	BSU16280
sigD	ylxH	Transcription	16078704	BSU16410
sigD	ylxL	Transcription	16078711	BSU16480
sigD	yoaH	Transcription	16078921	BSU18610
sigD	yscB	Transcription	16079941	BSU28890
sigD	yvyC	Transcription	16080588	BSU35350
sigD	yvyF	Transcription	16080597	BSU35440
sigD	yvyG	Transcription	16080595	BSU35420
sigD	ywcH	Transcription	16080861	BSU38100
sigE	bdbC	Transcription	16080400	BSU33470
sigE	bdbD	Transcription	16080401	BSU33480
sigE	coxA	Transcription	16079835	BSU27830
sigE	ctaA	Transcription	16078551	BSU14870
sigE	cwlJ	Transcription	16077329	BSU02600
sigE	dacB	Transcription	16079376	BSU23190
sigE	exuR	Transcription	16078302	BSU12370
sigE	exuT	Transcription	16078301	BSU12360
sigE	flhO	Transcription	16080693	BSU36400
sigE	flhP	Transcription	16080692	BSU36390
sigE	gerR	Transcription	16078573	BSU15090
sigE	glgA	Transcription	16080147	BSU30950
sigE	glgB	Transcription	16080150	BSU30980
sigE	glgC	Transcription	16080149	BSU30970
sigE	glgD	Transcription	16080148	BSU30960
sigE	glgP	Transcription	16080146	BSU30940
sigE	mbl	Transcription	50812298	BSU36410
sigE	mmgA	Transcription	16079473	BSU24170
sigE	mmgB	Transcription	16079472	BSU24160
sigE	mmgC	Transcription	16079471	BSU24150
sigE	mmgD	Transcription	16079470	BSU24140
sigE	mmgE	Transcription	16079469	BSU24130
sigE	nucB	Transcription	16079628	BSU25750
sigE	phoB	Transcription	16077641	BSU05740
sigE	phoP	Transcription	16079963	BSU29110
sigE	phoR	Transcription	16079962	BSU29100
sigE	prkA	Transcription	16077962	BSU08970
sigE	safA	Transcription	16079836	BSU27840
sigE	scoA	Transcription	16080950	BSU38990
sigE	scoB	Transcription	16080949	BSU38980
sigE	spmA	Transcription	16079375	BSU23180
sigE	spmB	Transcription	16079374	BSU23170
sigE	spoIIID	Transcription	16080695	BSU36420
sigE	spoVID	Transcription	16079863	BSU28110
sigE	spoVR	Transcription	16078005	BSU09400
sigE	usd	Transcription	16080696	BSU36430
sigE	uxaA	Transcription	16078304	BSU12390
sigE	uxaB	Transcription	16078303	BSU12380
sigE	uxuA	Transcription	16078299	BSU12340
sigE	yaaH	Transcription	16077084	BSU00160
sigE	ydcA	Transcription	16077528	BSU04610
sigE	ydcC	Transcription	16077530	BSU04630
sigE	ydhD	Transcription	16077638	BSU05710
sigE	ydhF	Transcription	16077640	BSU05730
sigE	yfhS	Transcription	16077930	BSU08640
sigE	yhaX	Transcription	50812207	BSU09830
sigE	yhbH	Transcription	16077963	BSU08980
sigE	yheC	Transcription	16078043	BSU09780
sigE	yheD	Transcription	16078042	BSU09770
sigE	yhxC	Transcription	16078104	BSU10400
sigE	yjbE	Transcription	16078216	BSU11510
sigE	yjbX	Transcription	16078238	BSU11730
sigE	yjcA	Transcription	16078244	BSU11790
sigE	yjdH	Transcription	16078270	BSU12050
sigE	yjfA	Transcription	16078276	BSU12110
sigE	yjmC	Transcription	16078297	BSU12320
sigE	yjmD	Transcription	16078298	BSU12330
sigE	yjmF	Transcription	16078300	BSU12350
sigE	yknT	Transcription	16078489	BSU14250
sigE	ykvI	Transcription	16078435	BSU13710
sigE	yloB	Transcription	16078629	BSU15650
sigE	yncD	Transcription	16078827	BSU17640
sigE	yndA	Transcription	16078835	BSU17720
sigE	yngE	Transcription	16078882	BSU18210
sigE	yngF	Transcription	16078883	BSU18220
sigE	yngG	Transcription	16078884	BSU18230
sigE	yngH	Transcription	16078885	BSU18240
sigE	yngI	Transcription	16078886	BSU18250
sigE	yngJ	Transcription	16078887	BSU18260
sigE	yoaW	Transcription	16078938	BSU18780
sigE	yqiQ	Transcription	16079468	BSU24120
sigE	ysxE	Transcription	16079862	BSU28100
sigE	yteV	Transcription	16080060	BSU30080
sigE	ytrI	Transcription	16079976	BSU29240
sigE	ytvI	Transcription	16079968	BSU29160
sigE	ytxC	Transcription	16079948	BSU28960
sigE	yunB	Transcription	16080288	BSU32350
sigE	yuzC	Transcription	16080224	BSU31730
sigE	ywdL	Transcription	16080843	BSU37920
sigE	yxjC	Transcription	50812305	BSU39000
sigE	yxjF	Transcription	16080948	BSU38970
sigE	yyaD	Transcription	16081146	BSU40940
sigE	yybI	Transcription	16081115	BSU40630
sigF	csfB	Transcription	16077092	BSU00240
sigF	katX	Transcription	16080914	BSU38630
sigF	lonB	Transcription	16079873	BSU28210
sigF	seaA	Transcription	16079342	BSU22850
sigF	spoIIQ	Transcription	16080708	BSU36550
sigF	spoIIR	Transcription	16080750	BSU36970
sigF	yfhD	Transcription	16077916	BSU08490
sigF	yhcM	Transcription	16077979	BSU09140
sigF	yhfM	Transcription	16078092	BSU10280
sigF	yhfW	Transcription	16078103	BSU10390
sigF	ylbB	Transcription	16078559	BSU14950
sigF	ylbC	Transcription	16078560	BSU14960
sigF	yphA	Transcription	16079343	BSU22860
sigF	yqhP	Transcription	16079506	BSU24500
sigF	yqhQ	Transcription	16079505	BSU24490
sigF	yqzG	Transcription	16079521	BSU24650
sigF	yrrR	Transcription	16079785	BSU27310
sigF	yrrS	Transcription	16079784	BSU27300
sigF	ytfI	Transcription	16080003	BSU29510
sigF	ytfJ	Transcription	16080002	BSU29500
sigF	ytkD	Transcription	16080115	BSU30630
sigF	yuiC	Transcription	16080260	BSU32070
sigF	yyaC	Transcription	16081147	BSU40950
sigG	adhB	Transcription	16079750	BSU26970
sigG	ccpB	Transcription	16081139	BSU40870
sigG	cwlD	Transcription	16077221	BSU01530
sigG	exoA	Transcription	16081140	BSU40880
sigG	rsfA	Transcription	16080814	BSU37620
sigG	sleB	Transcription	16079350	BSU22930
sigG	sspC	Transcription	16079053	BSU19950
sigG	sspF	Transcription	16077113	BSU00450
sigG	sspH	Transcription	16077878	BSU08110
sigG	sspI	Transcription	16079918	BSU28660
sigG	sspJ	Transcription	50812294	BSU33340
sigG	sspK	Transcription	50812199	BSU08550
sigG	sspL	Transcription	50812255	BSU22000
sigG	sspM	Transcription	50812256	BSU22290
sigG	sspN	Transcription	50812240	BSU18020
sigG	sspO	Transcription	16078862	BSU17990
sigG	sspP	Transcription	16078861	BSU17980
sigG	tlp	Transcription	16078865	BSU18030
sigG	ybaK	Transcription	16077220	BSU01520
sigG	yckD	Transcription	16077409	BSU03400
sigG	ydfR	Transcription	16077620	BSU05530
sigG	ydfS	Transcription	16077621	BSU05540
sigG	yfjS	Transcription	16077865	BSU07980
sigG	yfkD	Transcription	16077860	BSU07930
sigG	yhcN	Transcription	16077980	BSU09150
sigG	yhcQ	Transcription	16077983	BSU09180
sigG	yhcV	Transcription	16077988	BSU09230
sigG	yisY	Transcription	16078154	BSU10900
sigG	yitF	Transcription	16078161	BSU10970
sigG	yitG	Transcription	16078162	BSU10980
sigG	ylaJ	Transcription	16078544	BSU14800
sigG	yndD	Transcription	16078838	BSU17750
sigG	yndE	Transcription	16078839	BSU17760
sigG	yndF	Transcription	16078840	BSU17770
sigG	yoaR	Transcription	16078932	BSU18720
sigG	yozQ	Transcription	50812245	BSU18600
sigG	ypeB	Transcription	16079349	BSU22920
sigG	ypzA	Transcription	16079254	BSU21950
sigG	yqfS	Transcription	16079568	BSU25130
sigG	yqfU	Transcription	16079566	BSU25110
sigG	yraD	Transcription	16079752	BSU26990
sigG	yraE	Transcription	16079751	BSU26980
sigG	yraF	Transcription	16079749	BSU26960
sigG	yraG	Transcription	16079748	BSU26950
sigG	yrrD	Transcription	16079800	BSU27470
sigG	yteA	Transcription	50812282	BSU30840
sigG	yuzA	Transcription	16080190	BSU31380
sigG	yvaB	Transcription	16078983	BSU19230
sigG	yvdP	Transcription	16080505	BSU34520
sigG	yvdQ	Transcription	16080504	BSU34510
sigG	yvjB	Transcription	16080577	BSU35240
sigG	ywhE	Transcription	16080803	BSU37510
sigG	yxeD	Transcription	16081010	BSU39590
sigH	citG	Transcription	16080357	BSU33040
sigH	dacC	Transcription	16078896	BSU18350
sigH	dnaG	Transcription	16079576	BSU25210
sigH	hbs	Transcription	16079336	BSU22790
sigH	lytE	Transcription	16078007	BSU09420
sigH	minC	Transcription	16079852	BSU28000
sigH	minD	Transcription	16079851	BSU27990
sigH	phrC	Transcription	16077446	BSU03780
sigH	phrE	Transcription	16079637	BSU25840
sigH	phrF	Transcription	16080799	BSU37470
sigH	phrI	Transcription	16077569	BSU05020
sigH	phrK	Transcription	16078952	BSU18920
sigH	sigA	Transcription	16079575	BSU25200
sigH	spo0M	Transcription	16077941	BSU08760
sigH	spoVG	Transcription	16077117	BSU00490
sigH	spoVS	Transcription	16078761	BSU16980
sigH	ureA	Transcription	16080719	BSU36660
sigH	ureB	Transcription	16080718	BSU36650
sigH	ureC	Transcription	16080717	BSU36640
sigH	yoxA	Transcription	16078897	BSU18360
sigH	ytxG	Transcription	16080030	BSU29780
sigH	ytxH	Transcription	16080029	BSU29770
sigH	ytxJ	Transcription	16080028	BSU29760
sigH	yvyD	Transcription	16080584	BSU35310
sigI	sigI	Transcription	16078409	BSU13450
sigI	ykrI	Transcription	16078410	BSU13460
sigK	asd	Transcription	16078738	BSU16750
sigK	cgeC	Transcription	16079035	BSU19770
sigK	cgeD	Transcription	16079034	BSU19760
sigK	cgeE	Transcription	16079033	BSU19750
sigK	cotB	Transcription	16080658	BSU36050
sigK	cotE	Transcription	16078766	BSU17030
sigK	cotH	Transcription	16080659	BSU36060
sigK	cotM	Transcription	16078860	BSU17970
sigK	cotP	Transcription	16077622	BSU05550
sigK	cotSA	Transcription	16080143	BSU30910
sigK	cotS	Transcription	16080142	BSU30900
sigK	cotV	Transcription	16078243	BSU11780
sigK	cotW	Transcription	16078242	BSU11770
sigK	cwlC	Transcription	16078804	BSU17410
sigK	cwlH	Transcription	16079624	BSU25710
sigK	dapA	Transcription	16078740	BSU16770
sigK	dapG	Transcription	16078739	BSU16760
sigK	ftsY	Transcription	16078658	BSU15950
sigK	gerPA	Transcription	16078136	BSU10720
sigK	gerPB	Transcription	16078135	BSU10710
sigK	gerPC	Transcription	16078134	BSU10700
sigK	gerPD	Transcription	16078133	BSU10690
sigK	gerPE	Transcription	16078132	BSU10680
sigK	gerPF	Transcription	16078131	BSU10670
sigK	spoVFA	Transcription	16078736	BSU16730
sigK	spoVFB	Transcription	16078737	BSU16740
sigK	spsA	Transcription	16080842	BSU37910
sigK	spsB	Transcription	16080841	BSU37900
sigK	spsC	Transcription	16080840	BSU37890
sigK	spsD	Transcription	16080839	BSU37880
sigK	spsE	Transcription	16080838	BSU37870
sigK	spsF	Transcription	16080837	BSU37860
sigK	spsG	Transcription	16080836	BSU37850
sigK	spsI	Transcription	16080835	BSU37840
sigK	spsJ	Transcription	16080834	BSU37830
sigK	spsK	Transcription	50812302	BSU37820
sigK	spsL	Transcription	50812301	BSU37810
sigK	sspG	Transcription	50812290	BSU32640
sigK	tgl	Transcription	16080179	BSU31270
sigK	yabG	Transcription	16077111	BSU00430
sigK	ydgA	Transcription	16077623	BSU05560
sigK	ydgB	Transcription	16077624	BSU05570
sigK	yfnD	Transcription	16077798	BSU07310
sigK	yfnE	Transcription	16077797	BSU07300
sigK	yfnF	Transcription	16077796	BSU07290
sigK	yfnG	Transcription	16077795	BSU07280
sigK	yfnH	Transcription	16077794	BSU07270
sigK	yhcO	Transcription	16077981	BSU09160
sigK	yhcP	Transcription	16077982	BSU09170
sigK	yhjR	Transcription	16078125	BSU10610
sigK	yisZ	Transcription	16078155	BSU10910
sigK	yitA	Transcription	50812214	BSU10920
sigK	yitB	Transcription	50812215	BSU10930
sigK	yitC	Transcription	16078158	BSU10940
sigK	yitD	Transcription	16078159	BSU10950
sigK	yjcB	Transcription	16078245	BSU11800
sigK	yjcC	Transcription	16078246	BSU11810
sigK	ykuD	Transcription	16078468	BSU14040
sigK	ykvP	Transcription	16078442	BSU13780
sigK	ykvQ	Transcription	16078443	BSU13790
sigK	ylbD	Transcription	16078561	BSU14970
sigK	ylbE	Transcription	16078562	BSU14980
sigK	ymaG	Transcription	16078794	BSU17310
sigK	yndL	Transcription	16078845	BSU17820
sigK	yngK	Transcription	16078889	BSU18280
sigK	yoaN	Transcription	16078927	BSU18670
sigK	yobW	Transcription	16078971	BSU19110
sigK	yodH	Transcription	16079018	BSU19600
sigK	yodI	Transcription	16079019	BSU19610
sigK	ypqA	Transcription	16079282	BSU22240
sigK	yqfQ	Transcription	16079570	BSU25150
sigK	yrkC	Transcription	16079709	BSU26560
sigK	ysnD	Transcription	16079884	BSU28320
sigK	ytaA	Transcription	16080144	BSU30920
sigK	ytcC	Transcription	16080140	BSU30880
sigK	ytlA	Transcription	16080111	BSU30590
sigK	ytlB	Transcription	16080112	BSU30600
sigK	ytlC	Transcription	16080113	BSU30610
sigK	ytlD	Transcription	16080114	BSU30620
sigK	ytxO	Transcription	16080141	BSU30890
sigK	yurS	Transcription	16080317	BSU32650
sigK	ywrJ	Transcription	16080657	BSU36040
sigK	yxeE	Transcription	16081009	BSU39580
sigL	acoA	Transcription	16077873	BSU08060
sigL	acoB	Transcription	16077874	BSU08070
sigL	acoC	Transcription	16077875	BSU08080
sigL	acoL	Transcription	16077876	BSU08090
sigL	levD	Transcription	16079761	BSU27070
sigL	levE	Transcription	16079760	BSU27060
sigL	levF	Transcription	16079759	BSU27050
sigL	levG	Transcription	16079758	BSU27040
sigL	rocA	Transcription	16080830	BSU37780
sigL	rocB	Transcription	16080829	BSU37770
sigL	rocC	Transcription	16080828	BSU37760
sigL	rocD	Transcription	16081086	BSU40340
sigL	rocE	Transcription	16081085	BSU40330
sigL	rocF	Transcription	16081084	BSU40320
sigL	rocG	Transcription	16080831	BSU37790
sigL	sacC	Transcription	16079757	BSU27030
sigM	radC	Transcription	16079856	BSU28040
sigM	sigM	Transcription	16078017	BSU09520
sigM	yhdK	Transcription	16078015	BSU09500
sigM	yhdL	Transcription	16078016	BSU09510
sigM	yraA	Transcription	50812271	BSU27020
sigM	ysxA	Transcription	16079856	BSU28040
sigW	pbpE	Transcription	16080497	BSU34440
sigW	pspA	Transcription	16077685	BSU06180
sigW	racX	Transcription	16080496	BSU34430
sigW	sigW	Transcription	16077241	BSU01730
sigW	sppA	Transcription	16080005	BSU29530
sigW	xpaC	Transcription	16077093	BSU00250
sigW	yaaN	Transcription	16077094	BSU00260
sigW	ybbM	Transcription	16077242	BSU01740
sigW	ybfO	Transcription	16077300	BSU02310
sigW	yceC	Transcription	16077358	BSU02890
sigW	yceD	Transcription	16077359	BSU02900
sigW	yceE	Transcription	16077360	BSU02910
sigW	yceF	Transcription	16077361	BSU02920
sigW	yceG	Transcription	16077362	BSU02930
sigW	yceH	Transcription	16077363	BSU02940
sigW	ydbS	Transcription	16077526	BSU04590
sigW	ydbT	Transcription	16077527	BSU04600
sigW	ydjG	Transcription	16077686	BSU06190
sigW	ydjH	Transcription	16077687	BSU06200
sigW	ydjI	Transcription	16077688	BSU06210
sigW	ydjO	Transcription	16077694	BSU06270
sigW	ydjP	Transcription	16077695	BSU06280
sigW	yeaA	Transcription	16077696	BSU06290
sigW	yfhL	Transcription	16077924	BSU08580
sigW	yfhM	Transcription	16077925	BSU08590
sigW	yjoB	Transcription	16078307	BSU12420
sigW	yknW	Transcription	16078498	BSU14340
sigW	yknX	Transcription	16078499	BSU14350
sigW	yknY	Transcription	16078500	BSU14360
sigW	yknZ	Transcription	16078501	BSU14370
sigW	yndN	Transcription	16078847	BSU17840
sigW	yoaF	Transcription	16078919	BSU18580
sigW	yoaG	Transcription	16078920	BSU18590
sigW	yobJ	Transcription	16078958	BSU18980
sigW	yozO	Transcription	16078989	BSU19290
sigW	yqeZ	Transcription	16079593	BSU25390
sigW	yqfA	Transcription	16079592	BSU25380
sigW	yqfB	Transcription	16079591	BSU25370
sigW	ysdB	Transcription	16079935	BSU28830
sigW	yteJ	Transcription	16080004	BSU29520
sigW	ythP	Transcription	16080053	BSU30010
sigW	ythQ	Transcription	16080052	BSU30000
sigW	yuaF	Transcription	16080154	BSU31020
sigW	yuaG	Transcription	16080153	BSU31010
sigW	yuaI	Transcription	16080152	BSU31000
sigW	yvlA	Transcription	16080566	BSU35130
sigW	yvlB	Transcription	16080565	BSU35120
sigW	yvlC	Transcription	16080564	BSU35110
sigW	yvlD	Transcription	16080563	BSU35100
sigW	ywaC	Transcription	16080899	BSU38480
sigW	ywrE	Transcription	16080662	BSU36090
sigW	yxjI	Transcription	16080945	BSU38940
sigW	yxzE	Transcription	16080930	BSU38790
sigX	abh	Transcription	16078512	BSU14480
sigX	csbB	Transcription	16077926	BSU08600
sigX	lytR	Transcription	16080618	BSU35650
sigX	pbpX	Transcription	16078758	BSU16950
sigX	psd	Transcription	16077298	BSU02290
sigX	pssA	Transcription	16077296	BSU02270
sigX	ybfM	Transcription	16077297	BSU02280
sigX	yjbC	Transcription	16078214	BSU11490
sigX	yqjL	Transcription	16079440	BSU23830
sigX	yrhH	Transcription	16079772	BSU27180
sigX	ywbN	Transcription	16080877	BSU38260
sigX	ywnJ	Transcription	16080707	BSU36540
sigX	ywoA	Transcription	16080706	BSU36530
sigY	sigY	Transcription	16080921	BSU38700
sigY	ybgB	Transcription	16077307	BSU02380
sigY	yxlC	Transcription	16080920	BSU38690
sigY	yxlD	Transcription	16080919	BSU38680
sigY	yxlE	Transcription	16080918	BSU38670
sigY	yxlF	Transcription	16080917	BSU38660
sigY	yxlG	Transcription	16080916	BSU38650
sinR	epr	-	16080891	BSU38400
sinR	rok	-	16078488	BSU14240
sinR	yveK	-	16080490	BSU34370
sinR	yveL	-	16080489	BSU34360
sinR	yveM	-	16080488	BSU34350
sinR	yveN	-	16080487	BSU34340
sinR	yveO	-	16080486	BSU34330
sinR	yveP	-	16080485	BSU34320
sinR	yveQ	-	16080484	BSU34310
sinR	yveR	-	16080483	BSU34300
sinR	yveS	-	16080482	BSU34290
sinR	yveT	-	16080481	BSU34280
sinR	yvfA	-	16080480	BSU34270
sinR	yvfB	-	16080479	BSU34260
sinR	yvfC	-	16080478	BSU34250
sinR	yvfD	-	16080477	BSU34240
sinR	yvfE	-	50812296	BSU34230
sinR	yvfF	-	16080475	BSU34220
splA	splA	-	16078456	BSU13920
splA	splB	-	16078457	BSU13930
spo0A	abrB	-	16077105	BSU00370
spo0A	dltA	+	16080901	BSU38500
spo0A	dltB	+	16080902	BSU38510
spo0A	dltC	+	16080903	BSU38520
spo0A	dltD	+	16080904	BSU38530
spo0A	dltE	+	16080905	BSU38540
spo0A	era	+	16079583	BSU25290
spo0A	kinA	-	16078463	BSU13990
spo0A	kinC	+	16078513	BSU14490
spo0A	sigE	+	16078596	BSU15320
spo0A	sinI	+	16079516	BSU24600
spo0A	sinR	+	16079517	BSU24610
spo0A	sipW	+	16079519	BSU24630
spo0A	spo0A	+	16079478	BSU24220
spo0A	spo0F	+	16080766	BSU37130
spo0A	spoIIE	+	16077132	BSU00640
spo0A	spoIIGA	+	16078595	BSU15310
spo0A	tasA	+	16079518	BSU24620
spo0A	ybcO	+	16077259	BSU01910
spo0A	ybcP	+	50812176	BSU01920
spo0A	ybcS	+	16077262	BSU01930
spo0A	ybcT	+	16077263	BSU01940
spo0A	ybdA	+	16077264	BSU01950
spo0A	ybdB	+	16077265	BSU01960
spo0A	ybdD	+	16077266	BSU01970
spo0A	ybdE	+	16077267	BSU01980
spo0A	yqxM	+	16079520	BSU24640
spo0A	yuxH	-	16080225	BSU31740
spo0A	yvaW	-	16080428	BSU33750
spo0A	yvaX	-	16080429	BSU33760
spo0A	yvaY	-	16080430	BSU33770
spo0A	ywkC	+	16080756	BSU37030
spoIIID	asnO	+	50812210	BSU10790
spoIIID	bofA	-	16077091	BSU00230
spoIIID	cotA	-	16077697	BSU06300
spoIIID	cotC	-	16078833	BSU17700
spoIIID	cotD	-	16079278	BSU22200
spoIIID	cotF	+	16081105	BSU40530
spoIIID	cotJA	+	16077756	BSU06890
spoIIID	cotJB	+	16077757	BSU06900
spoIIID	cotJC	+	16077758	BSU06910
spoIIID	cotT	+	16078274	BSU12090
spoIIID	cotX	-	16078241	BSU11760
spoIIID	divIB	-	16078588	BSU15240
spoIIID	divIC	-	16077130	BSU00620
spoIIID	gerE	+	16079893	BSU28410
spoIIID	gerM	-	16079890	BSU28380
spoIIID	murB	-	16078587	BSU15230
spoIIID	murG	-	16078586	BSU15220
spoIIID	sbp	-	16078591	BSU15270
spoIIID	spoIID	-	16080728	BSU36750
spoIIID	spoIIIC	+	16079692	BSU26390
spoIIID	spoIVA	-	16079337	BSU22800
spoIIID	spoIVCA	+	16079630	BSU25770
spoIIID	spoIVCB	+	16079629	BSU25760
spoIIID	spoIVFA	-	16079850	BSU27980
spoIIID	spoIVFB	-	16079849	BSU27970
spoIIID	spoVB	-	16079820	BSU27670
spoIIID	spoVD	-	16078581	BSU15170
spoIIID	spoVE	-	16078585	BSU15210
spoIIID	spoVK	+	16078805	BSU17420
spoIIID	spoVM	+	16078644	BSU15810
spoIIID	yabP	-	16077128	BSU00600
spoIIID	yabQ	-	16077129	BSU00610
spoIIID	yabR	-	16077131	BSU00630
spoIIID	ybaN	-	16077225	BSU01570
spoIIID	ycgF	-	16077378	BSU03090
spoIIID	ycgG	-	16077379	BSU03100
spoIIID	yesJ	+	16077759	BSU06920
spoIIID	yesK	+	16077760	BSU06930
spoIIID	yitE	-	16078160	BSU10960
spoIIID	ykvU	-	16078447	BSU13830
spoIIID	ykvV	-	16078448	BSU13840
spoIIID	ylbJ	-	16078567	BSU15030
spoIIID	ylxW	-	16078589	BSU15250
spoIIID	ylxX	-	16078590	BSU15260
spoIIID	ypjB	-	16079309	BSU22520
spoIIID	yqfC	-	16079590	BSU25360
spoIIID	yqfD	-	16079589	BSU25350
spoIIID	yqfY	-	16079562	BSU25070
spoIIID	yqfZ	-	16079561	BSU25060
spoVT	bofC	-	16079827	BSU27750
spoVT	csgA	-	16077276	BSU02070
spoVT	dacF	-	16079405	BSU23480
spoVT	gdh	-	16077461	BSU03930
spoVT	gerAA	-	16080358	BSU33050
spoVT	gerAB	-	16080359	BSU33060
spoVT	gerAC	-	16080360	BSU33070
spoVT	gerBA	-	16080633	BSU35800
spoVT	gerBB	-	16080634	BSU35810
spoVT	gerBC	-	16080635	BSU35820
spoVT	gerD	+	16077223	BSU01550
spoVT	gerKA	-	16077438	BSU03700
spoVT	gerKB	-	16077440	BSU03720
spoVT	gerKC	-	16077439	BSU03710
spoVT	glcU	-	16077460	BSU03920
spoVT	gpr	-	16079608	BSU25540
spoVT	lysA	+	16079395	BSU23380
spoVT	sigF	-	16079402	BSU23450
spoVT	sigG	-	16078597	BSU15330
spoVT	spoIIAA	-	16079404	BSU23470
spoVT	spoIIAB	-	16079403	BSU23460
spoVT	spoIVB	+	16079479	BSU24230
spoVT	spoVAA	+	16079401	BSU23440
spoVT	spoVAB	+	16079400	BSU23430
spoVT	spoVAC	+	16079399	BSU23420
spoVT	spoVAD	+	16079398	BSU23410
spoVT	spoVAE	+	16079397	BSU23400
spoVT	spoVAF	+	16079396	BSU23390
spoVT	spoVT	-	16077124	BSU00560
spoVT	sspA	+	16080009	BSU29570
spoVT	sspB	+	16078040	BSU09750
spoVT	sspD	+	16078411	BSU13470
spoVT	ybxH	-	16077277	BSU02080
tenA	aprE	+	16078094	BSU10300
tenA	nprE	+	16078534	BSU14700
tenA	phoA	+	16078006	BSU09410
tenA	sacB	+	16080498	BSU34450
tenA	yveA	+	16080500	BSU34470
tenA	yveB	+	16080499	BSU34460
tenI	goxB	-	16078232	BSU11670
tenI	tenA	-	16078230	BSU11650
tenI	tenI	-	16078231	BSU11660
tenI	thiF	-	16078235	BSU11700
tenI	thiG	-	16078234	BSU11690
tenI	thiS	-	16078233	BSU11680
tenI	yjbV	-	16078236	BSU11710
tnrA	alsT	-	16078873	BSU18120
tnrA	bcd	-	16079464	BSU24080
tnrA	bkdAA	-	16079461	BSU24050
tnrA	bkdAB	-	16079460	BSU24040
tnrA	bkdB	-	16079459	BSU24030
tnrA	buk	-	16079463	BSU24070
tnrA	citB	+	16078863	BSU18000
tnrA	gabP	+	16077698	BSU06310
tnrA	glnA	-	16078809	BSU17460
tnrA	glnH	+	16079797	BSU27440
tnrA	glnM	+	16079798	BSU27450
tnrA	glnP	+	16079799	BSU27460
tnrA	glnQ	+	16079796	BSU27430
tnrA	glnR	-	16078808	BSU17450
tnrA	gltA	-	16078906	BSU18450
tnrA	gltB	-	16078905	BSU18440
tnrA	kipA	+	50812187	BSU04090
tnrA	kipI	+	50812186	BSU04080
tnrA	kipR	+	16077477	BSU04100
tnrA	lpdV	-	16079462	BSU24060
tnrA	nasA	+	16077402	BSU03330
tnrA	nasB	+	16077401	BSU03320
tnrA	nasC	+	16077400	BSU03310
tnrA	nrgA	+	16080704	BSU36510
tnrA	nrgB	+	16080705	BSU36520
tnrA	oppA	+	16078208	BSU11430
tnrA	oppB	+	16078209	BSU11440
tnrA	oppC	+	16078210	BSU11450
tnrA	oppD	+	16078211	BSU11460
tnrA	oppF	+	16078212	BSU11470
tnrA	pel	-	16077823	BSU07560
tnrA	ptb	-	16079465	BSU24090
tnrA	pucJ	+	16080296	BSU32430
tnrA	pucK	+	16080297	BSU32440
tnrA	pucL	+	16080298	BSU32450
tnrA	pucM	+	16080299	BSU32460
tnrA	tnrA	+	16078396	BSU13310
tnrA	yccC	+	16077338	BSU02690
tnrA	ycsF	+	50812183	BSU04050
tnrA	ycsG	+	50812184	BSU04060
tnrA	ycsI	+	50812185	BSU04070
tnrA	ycsK	+	16077478	BSU04110
tnrA	ykoL	+	16078398	BSU13330
tnrA	ykzB	+	16078397	BSU13320
tnrA	yodF	-	16079016	BSU19580
tnrA	yttA	-	16080088	BSU30360
tnrA	ywdI	-	16080846	BSU37950
tnrA	ywdJ	-	16080845	BSU37940
tnrA	ywdK	-	16080844	BSU37930
tnrA	ywlF	-	16080745	BSU36920
tnrA	ywlG	-	16080744	BSU36910
tnrA	ywrD	+	16080663	BSU36100
tnrA	yxkC	-	16080936	BSU38850
tnrA	yycB	-	16081100	BSU40480
tnrA	yycC	-	16081099	BSU40470
treR	treA	-	16077848	BSU07810
treR	treP	-	16077847	BSU07800
treR	treR	-	16077849	BSU07820
trnD-Cys	cysE	+	16077161	BSU00930
trnD-Cys	cysS	+	16077162	BSU00940
trnD-Cys	yacO	+	16077164	BSU00960
trnD-Cys	yacP	+	16077165	BSU00970
trnD-Cys	yazC	+	16077163	BSU00950
trnD-Phe	pheS	+	16079916	BSU28640
trnD-Phe	pheT	+	16079915	BSU28630
trnD-Ser	serS	+	16077081	BSU00130
trnD-Trp	trpS	+	16078207	BSU11420
trnD-Trp	ycbK	+	16077323	BSU02540
trnD-Trp	yczA	+	16077322	BSU02530
trnI-Thr	thrS	+	16079947	BSU28950
trnI-Thr	thrZ	+	16080808	BSU37560
trnI-Thr	ywhA	+	16080807	BSU37550
trnJ-Gly	glyQ	+	16079581	BSU25270
trnJ-Gly	glyS	+	16079580	BSU25260
trnS-Leu2	ilvB	+	16079883	BSU28310
trnS-Leu2	ilvC	+	16079881	BSU28290
trnS-Leu2	ilvH	+	16079882	BSU28300
trnS-Leu2	leuA	+	16079880	BSU28280
trnS-Leu2	leuB	+	16079879	BSU28270
trnS-Leu2	leuC	+	16079878	BSU28260
trnS-Leu2	leuD	+	16079877	BSU28250
trnS-Leu2	leuS	+	16080084	BSU30320
trnSL-Tyr1	tyrS	+	16080019	BSU29670
trnSL-Tyr1	tyrZ	+	16080897	BSU38460
trnSL-Val2	folC	+	16079860	BSU28080
trnSL-Val2	valS	+	16079861	BSU28090
xpf	xkdE	+	16078324	BSU12590
xpf	xkdF	+	16078325	BSU12600
xpf	xkdG	+	16078326	BSU12610
xpf	xkdH	+	16078327	BSU12620
xpf	xkdI	+	16078328	BSU12630
xpf	xkdJ	+	16078329	BSU12640
xpf	xkdK	+	16078330	BSU12650
xpf	xkdM	+	16078331	BSU12660
xpf	xtmA	+	16078322	BSU12570
xpf	xtmB	+	16078323	BSU12580
xre	xkdB	-	16078317	BSU12520
xre	xkdC	-	16078318	BSU12530
xre	xkdD	-	16078319	BSU12540
xre	xre	-	16078316	BSU12510
xre	xtrA	-	16078320	BSU12550
xylR	xylA	-	16078823	BSU17600
xylR	xylB	-	16078824	BSU17610
xylR	xynB	-	16078821	BSU17580
xylR	xynP	-	16078820	BSU17570
ycbA	ybgH	+	16077311	BSU02420
ycbA	ybgJ	+	16077312	BSU02430
ydfI	ydfJ	+	16077610	BSU05430
ydiH	alsD	-	16080653	BSU36000
ydiH	alsS	-	16080654	BSU36010
ydiH	cydA	-	16080927	BSU38760
ydiH	cydB	-	16080926	BSU38750
ydiH	cydC	-	16080925	BSU38740
ydiH	cydD	-	16080924	BSU38730
ydiH	lctP	-	16077375	BSU03060
ydiH	ldh	-	16077374	BSU03050
ydiH	ywcJ	-	16080857	BSU38060
yfhP	fabL	-	16077931	BSU08650
yfhP	sspE	-	16077932	BSU08660
yfhP	yfhP	-	16077928	BSU08620
yfhP	yfhQ	-	16077929	BSU08630
yhjM	yhjL	+	16078119	BSU10550
ykmA	yklA	-	16078379	BSU13140
ylaC	ylaA	Transcription	16078535	BSU14710
ylaC	ylaB	Transcription	16078536	BSU14720
ylaC	ylaC	Transcription	16078537	BSU14730
ylaC	ylaD	Transcription	16078538	BSU14740
ylpC	fabD	-	16078653	BSU15900
ylpC	fabF	-	16078199	BSU11340
ylpC	fabG	-	16078263	BSU11980
ylpC	fabHA	-	16078198	BSU11330
ylpC	fabHB	-	16078081	BSU10170
ylpC	fabI	-	50812220	BSU11720
ylpC	fapR	-	16078651	BSU15880
ylpC	plsX	-	16078652	BSU15890
ylpC	yhdO	-	16078019	BSU09540
yocG	des	-	16078978	BSU19180
yodB	spxA	-	16078215	BSU11500	
yofA	ftsW	+	16078549	BSU14850
yofA	pycA	+	16078550	BSU14860
yqfL	yqfL	-	16079578	BSU25240
yqzB	gapB	-	16079954	BSU29020
yqzB	pckA	-	16080108	BSU30560
yqzB	speD	-	16079953	BSU29010
yrxA	nadA	-	16079837	BSU27850
yrxA	nadB	-	16079839	BSU27870
yrxA	nadC	-	16079838	BSU27860
yrxA	nifS	-	16079840	BSU27880
yrxA	yrxA	-	16079841	BSU27890
ytlI	ribR	+	16079982	BSU29300
ytlI	ytmI	+	16079991	BSU29390
ytlI	ytmJ	+	16079990	BSU29380
ytlI	ytmK	+	16079989	BSU29370
ytlI	ytmL	+	16079988	BSU29360
ytlI	ytmM	+	16079987	BSU29350
ytlI	ytmN	+	16079986	BSU29340
ytlI	ytmO	+	16079985	BSU29330
ytlI	ytnI	+	16079984	BSU29320
ytlI	ytnJ	+	16079983	BSU29310
ytlI	ytnL	+	16079981	BSU29290
ytlI	ytnM	+	16079980	BSU29280
ytrA	ytrA	-	16080098	BSU30460
ytrA	ytrB	-	16080097	BSU30450
ytrA	ytrC	-	16080096	BSU30440
ytrA	ytrD	-	16080095	BSU30430
ytrA	ytrE	-	16080094	BSU30420
ytrA	ytrF	-	16080093	BSU30410
yufM	maeN	+	16080210	BSU31580
yufM	yflS	+	16077824	BSU07570
yufM	ywkA	+	16080758	BSU37050
yufM	ywkB	+	16080757	BSU37040
yvaN	phrG	-	16081083	BSU40310
yvaN	rapD	-	16080691	BSU36380
yvaN	rapG	-	16081082	BSU40300
yvaN	rapH	-	16077751	BSU06830
yvaN	yvaM	-	16080417	BSU33640
yvrH	bdbA	+	16079205	BSU21460
yvrH	bdbB	+	16079203	BSU21440
yvrH	lytA	-	16080617	BSU35640
yvrH	lytB	-	16080616	BSU35630
yvrH	lytC	-	16080615	BSU35620
yvrH	rsiX	+	16079366	BSU23090
yvrH	sigX	+	16079367	BSU23100
yvrH	sunA	+	16079207	BSU21480
yvrH	sunT	+	16079206	BSU21470
yvrH	wapA	+	16080974	BSU39230
yvrH	wprA	+	16078141	BSU10770
yvrH	yolJ	+	16079204	BSU21450
yvrH	yvrH	+	16080375	BSU33220
yvrH	yvrI	+	16080376	BSU33230
yvrH	yxxG	+	16080973	BSU39220
ywfK	yvgQ	+	16080396	BSU33430
ywfK	yvgR	+	16080397	BSU33440
ywfK	ywfK	-	16080817	BSU37650
yycF	ftsA	+	16078592	BSU15280
yycF	ftsZ	+	16078593	BSU15290
yycF	tagD	+	16080627	BSU35740
yycF	tagE	+	16080626	BSU35730
yycF	tagF	+	16080625	BSU35720
yycF	ykvT	+	16078446	BSU13820
yycF	yocH	+	16078981	BSU19210
zur	ycdH	-	16077354	BSU02850
zur	ycdI	-	16077355	BSU02860
zur	yceA	-	16077356	BSU02870
zur	yciA	-	16077403	BSU03340
zur	yciB	-	16077404	BSU03350
zur	yciC	-	16077405	BSU03360
