# Supplementary material for: Lessons from the modular organization of the transcriptional regulatory network of Bacillus subtilis
Source: BMC Syst Biol. 2013 Nov 16;7:127. doi: 10.1186/1752-0509-7-127 (PMC4225672; doi:10.1186/1752-0509-7-127)
Supplement: Additional file 4 — Transciptional regulatory network of TFs of Bacillus subtilis. [file 1752-0509-7-127-S4.txt]

APENDIX 2. Transciptional regulatory network of TFs of Bacillus subtilis
The columns contain the list of the regulatory interactions of each gene encoding a TF and a target gene encoding a TF. In some cases, we included the synonims used in the main text, considering that for some of the TFs reported in the DBTBS database, the provided network presents, the more usual name but in some papers the author(s) refer to the gene with and additional name.
Column 1: Regulatory gene, traditional name or names.
Column 2: Target gene, traditional name or names.
TF	Regulated TF
abrB	comK
abrB	hpr
abrB	hutP
abrB	rok
abrB	senS
abrB	sigH
abrB	sigW
abrB	sinR
abrB	yrhI,fatR
abrB	yvbA
arfM	hrcA
ccpA	acoR
ccpA	ccpC
ccpA	exuR
ccpA	gntR
ccpA	hutP
ccpA	phoP
ccpA	sigL
ccpA	treR
ccpA	yfiA,fatR
ccpA	ysiA,fadR
ccpB	gntR
codY	comK
codY	hutP
comK	rok
cssR	htrA,ykdA
degU	comK
degU	sacY
fnr	arfM
hpr	sinR
lexA	hbs,dbpA
med,yjaW	comK
mta	bmrR
perR	fur
perR	yjbD
phoP	resD
purR	pyrR
resD	fnr
rsfA	sigG
sacT	sacY
senS	hpr
sigB	bmrR
sigB	ctsR
sigB	phoP
sigB	yjbD,spx,spxA
sigE	exuR
sigE	phoP
sigE	spoIIID
sigE	ylbO
sigF	rsfA
sigF	sigG
sigG	ccpB
sigG	splA
sigG	spoVT
sigH	hbs
sigH	sigF
sigH	spo0A
sigK	gerE
sigK	yfhP
sigM	yjbD,spx,spxA
sigW	yjbD,spx,spxA
sigX	lytR
sigX	yjbD,spx,spxA
sinR	rok
spo0A	abrB
spo0A	sigE
spo0A	sigF
spo0A	sigG
spo0A	sinR
spoIIID	gerE
spoVT	sigF
tenI	tenA
tnrA	glnR
tnrA	kipR
ybaL,ybxI,salA	hpr
yhdE,nsrR	fnr
yjbD,spx,spxA	ylaC
yjbD,spx,spxA	ytlI
yodB	yjbD,spx,spxA
yrzC,cymR	ytlI
yvrH	sigX
